# Supplementary material for: Gout Risk Allele Regulating IRF5 Expression Is Associated with Enhanced IL-1β Production in Response to Palmitate and Monosodium Urate Crystals
Source: Int J Mol Sci. 2025 Oct 12;26(20):9930. doi: 10.3390/ijms26209930 (PMC12563284; doi:10.3390/ijms26209930)
Supplement: Supplementary file 1 [file ijms-26-09930-s001.zip]

Archive with 1 entries (1 files):
- ijms-3875218-supplementary.pdf
